# Supplementary material for: Chromosomal imbalance in the progression of high-risk non-muscle invasive bladder cancer
Source: BMC Cancer. 2009 May 16;9:149. doi: 10.1186/1471-2407-9-149 (PMC2696467; doi:10.1186/1471-2407-9-149)
Supplement: Additional file 1 — Clinical data of the patients in the study. Including age and gender, stage and grade of the primary and (if different) analysed tumors, supplementary treatment (BCG), CIS-status, length of follow-up/progression-free survival, causes of death and overall survival. [file 1471-2407-9-149-S1.xls]

## Sheet: clinical_data
Add. File 1: Clinical data of the patients in the study.
Stage and grade (Bergkvist) of the primary tumors and the analysed tumors as well as concomitant and future CIS status are indicated.
Abbreviations:
CIS-status: -, no CIS or dysplasia. o, concomitant dysplasia (grade 2). +, concomitant CIS. °, dysplasia in the later course. *, CIS in the later course.
Clinical risk: according to EORTC risk tables [1]; however, Bergkvist grading used [2](see discussion in paper). *, risk estimation due to previous history.
Treatment: BCG: Bacille Calmette Guerin. MMC: Mitomycin C (intravesical).
	CR: Complete respons (no recurrence). PR: Partial response (few recurrences or longer recurrence free period). NR: no response (no change of recurrence frequency following treatment).
Prog: progression (no evidence of metastases); N+: lymph node metastases. M+: distant metastases.
MOB-#	visit	age	gender	primary tumor		analyzed tumor		CIS	Clinical risk	Suppl. treatment	progression free survival (mths)	Progression/	cause of death	cause specific survival (mths)
				Stage	Grade	Stage	Grade	status	actual	(response)		Metastases
8	3	73	male	Tis	3	T1	3	+	high		41	Prog	bladder ca	46.9808
9	1	76	male	Ta	3	T1	3	o*	high		91		other ca	95.3753
13	4	71	male	Ta	2	T1	2	-°	interm		86		unknown	92.2849
18	3	65	male	Ta	2	Ta	2	-°	interm		30	Prog	bladder ca	37.874
31	1	83	female	T1	2	Ta	2	-°	interm		12	Prog	bladder ca	19.1342
41	1	59	male	Ta	2	T1	3	o*	high	BCG(CR)	77		alive	124.734
42	1	67	male	T1	3	T1	3	+	high		4	N+	bladder ca	31.0356
62	2	70	male	T1	2	Ta	3	+	high	BCG(NR)	81		unknown	88.0438
76	2	57	male	T1	3	Ta	2	-	high		133		alive	134.893
78	1	79	male	T1	3	Ta	2	o*	high		61	Prog	bladder ca	84.2959
90	1	54	male	T1	3	Tis	2	o*	high		7	N+M+	bladder ca	23.6712
95	1	80	male	T1	3	Primary		+	high		51	Prog	bladder ca	59.3096
112	2	73	female	T1	3	Ta	3	-*	high		138		alive	139
133	2	73	male	T1	3	Ta	3	+	high		63		alive	123.288
140	8	73	female	Ta	2	Ta	3	-	interm		50		other ca	53.9836
154	5	78	male	Ta	2	Ta	2	-*	interm		63		unknown	88.8986
155	1	70	male	T1	3	T1	3	-*	high		17	N+	bladder ca	52.9315
156	1	59	male	T1	3	Primary		-*	high		140		alive	142
166	5	70	female	Ta	1	Ta	3	o	high*	BCG(NR)	49		other ca	54.0822
172	3	66	male	T1	3	T1	3	+	high		6	M+	bladder ca	30.7726
177	1	66	male	Ta	3	T1	3	-	high	BCG(CR)	67		alive	130.981
192	1	64	male	T1	3	Ta	2	-°	high		103		other ca	102.542
195	2	69	male	T1	3	T1	3	+	high		67	Prog	alive	122.729
209	1	62	male	T1	2	Ta	2	-°	interm		123	Prog	alive	130.027
217	1	52	male	Ta	1	Ta	2	-*	low		109	N+M+	bladder ca	118
220	2	60	female	Ta	3	Ta	3	-*	high		56	M+	bladder ca	81.1397
225	3	72	male	T1	3	T1	3	-*	high		9	Prog	bladder ca	13.5452
242	3	75	male	T1	3	Ta	3	+	high		12	Prog	bladder ca	23.6055
245	1	78	female	T1	2	T1	3	-*	high		18	Prog	bladder ca	26.7945
247	1	82	male	Ta	3	T1	3	+	high		55	Prog	bladder ca	58.3233
255	2	78	male	Tis	2	Ta	2	-*	interm		84		unknown	87.1562
266	2	75	male	Ta	3	Ta	3	o	high		109	Prog	bladder ca	117.83
284	4	75	male	T1	3	T1	3	-*	high		83		other ca	84.0658
320	1	69	male	Ta	2	Ta	3	-*	high		43	M+	bladder ca	55.9562
347	1	76	male	T1	3	Primary		-	high		58	Prog	bladder ca	61.8082
351	5	75	male	T1	3	T1	3	o	high		6	M+	bladder ca	50.5644
365	1	59	male	T1	3	Primary		-	high		7	M+	bladder ca	17.063
397	5	68	female	Ta	2	Ta	3	-	high	BCG(NR)	67	Prog	bladder ca	66.8384
409	3	57	male	Ta	2	Ta	3	o*	high		104		alive	120.329
450	1	75	male	T1	3	Primary		o*	high	(BCG)	116		alive	115.956
463	6	68	male	Ta	2	Ta	2	-	high*	BCG+MMC (NR)	7	Prog	bladder ca	51.3534
484	1	71	male	T1	3	Primary		o*	high	BCG(CR)	104		alive	117.633
487	1	58	male	T1	2	T1	3	-	high		115		alive	117.567
501	1	71	male	T1	3	Primary		-°	high		26	Prog	bladder ca	30.0822
522	2	67	male	T1	3	Ta	3	o	high		96		other ca	98.663
547	1	63	male	T1	3	Primary		-*	high	BCG(CR)	93		alive	114.51
554	1	67	female	T1	2	Primary		-	interm		65		alive	114.312
559	1	69	male	unknown		Ta	3	+	high	BCG(NR)	43	Prog	bladder ca	56.2192
579	2	68	male	Tis	3	Ta	3	+	high	BCG(NR)	30	M+	bladder ca	33.5671
602	1	71	male	T1	2	Ta	2	-	interm		65		unknown	72.526
606	1	74	female	Ta	3	T1	3	+	high	BCG(NR)	5	Prog	unknown	34.3233
607	1	73	male	T1	3	Primary		+	high		7	M+	bladder ca	29.5233
621	1	59	male	Ta	2	T1	3	+	high		10	Prog	bladder ca	36.2959
638	1	66	male	T1	2	Primary		o	high		15	Prog	alive	106.356
644	1	64	male	T1	2	Tis	3	-*	high	BCG(CR)	89		alive	109.184
657	1	68	female	T1	3	Primary		+	high		78		alive	104.745
671	1	50	male	T1	3	Primary		+	high	BCG(CR)	87		alive	104.351
679	1	77	male	Ta	2	Primary		o*	interm		36	Prog	bladder ca	50.0712
684	4	78	male	Ta	2	T1	3	+	high	BCG(NR)	86		alive	86
686	1	75	male	T1	2	Primary		-	high		115		alive	116
735	1	70	male	T1	3	Primary		-	high	BCG(CR)	95		alive	100.34
744	1	76	male	T1	3	Primary		+	high		13	M+	bladder ca	45.6
747	5	51	male	Ta	2	T1	3	+	high	BCG(NR)	20		unknown	27.2877
760	1	72	male	T1	3	Primary		+	high	BCG(CR)	90		alive	99.4192
781	2	51	male	Ta	2	T1	3	-*	high	BCG(NR)	106		alive	107
812	1	49	male	T1	3	Primary		o	high		78		alive	107
822	3	75	male	Ta	2	Ta	3	o	interm		86	M+	bladder ca	85.1507
825	3	74	male	Ta	3	Ta	3	+	high		18		other ca	22.2247
839	1	85	male	T1	3	Primary		+	high		13	N+	bladder ca	24.3616
843	1	70	male	Ta	2	Primary		o*	low		17	Prog	bladder ca	24.2959
845	1	79	female	T1	2	Primary		-	high		62		alive	91.0356
846	1	73	female	Ta	2	Primary		-	interm		4	Prog	bladder ca	14.2356
847	1	82	male	T1	3	Primary		-	high		84		alive	91.5288
856	1	75	male	Ta	1	T1	3	+	high	BCG(NR)	6	Prog	bladder ca	52.8329
865	2	71	male	Ta	2	T1	2	o	interm		64		other	71.0795
880	1	59	male	T1	3	Primary		-°	high		87		alive	89.326
886	1	77	male	T1	4	Primary		-	high		5	Prog	bladder ca	10.389
892	1	56	male	T1	3	Primary		+	high	BCG(PR)	86		alive	87.9123
895	1	76	female	T1	2	Primary		NA	high		60		alive	87.4521
920	1	65	male	T1	3	Primary		+	high	BCG(PR)	76		alive	86.2027
927	1	72	male	T1	3	Primary		-	high		87		alive	86.5315
936	1	80	female	T1	3	Primary		-	high		23	M+	bladder ca	23.0795
938	1	85	male	Ta	2	T1	3	NA	high		6	Prog	bladder ca	6.83836
941	4	68	female	T1	3	Ta	3	-°	high		10	Prog	alive	79
962	1	64	male	Ta	2	Ta	2	o	high*		36	Prog	bladder ca	56.9096
963	1	67	male	Ta	3	Ta	3	+	high		2	Prog	bladder ca	6.31233
992	1	68	male	Ta	2	Primary		o	low		16	M+	bladder ca	20.8438
1010	1	70	female	T1	3	Primary		o*	high	BCG(PR)	89		alive	90
1013	1	69	male	T1	3	Primary		-	high		9	M+	bladder ca	37.1507
1017	1	79	male	T1	3	Primary		+	high		9	Prog	bladder ca	50.8603
1020	1	78	male	T1	3	Primary		+	high	BCG(PR)	85		alive	86
1031	1	68	male	T1	3	Primary		+	high	BCG(NR)	70		alive	80.1205
1033	1	83	female	T1	3	Primary		NA	high		6	Prog	bladder ca	12.1973
1034	2	74	female	Ta	2	T1	2	+	high	BCG(CR)	70		alive	79.6274
1053	1	79	male	Ta	2	Ta	2	+	high*		77		alive	78.674
1054	1	77	male	T1	3	Primary		-	high		18	Prog	bladder ca	23.9342
1058	3	67	female	Ta	2	Ta	2	-°	interm		38	Prog	bladder ca	39.2877
1062	2	75	male	Ta	2	Ta	3	+	high		17	Prog	bladder ca	42.0822
1065	1	83	male	T1	3	Primary		+	high		68		alive	77.7863
1073	1	66	female	T1	3	Primary		+	high		72		alive	76.8329
1082	1	81	female	T1	3	Primary		+	high		69	Prog	alive	76.1425
1091	1	67	female	T1	3	Primary		-°	high		84		alive	84
1093	1	81	male	Ta	3	Primary		o*	high	BCG(CR)	66	Prog	bladder ca	77.4575
1115	1	71	male	T1	3	T1	3	-	high	BCGx2(NR)	13	Prog	bladder ca	59.3096
1134	1	82	male	T1	3	Primary		-*	high	BCG(PR)	25	N2	bladder ca	42.1808
1149	1	72	female	T1	2	Primary		-°	interm		58		alive	68.0877
1153	1	77	male	T1	3	Ta	3	-	high		17	Prog	other	16.7671
1182	1	46	male	T1	3	Primary		-*	high	BCG(PR)	64		alive	67.3644
1224	1	74	female	T1	2	Primary		-*	high		10	Prog	bladder ca	25.874
1232	1	70	male	T1	3	T1	3	-	high		49	Prog	bladder ca	52.6356
1238	1	70	male	T1	3	Primary		-	high		63		alive	63.4192
1245	1	81	male	T1	3	Primary		+	high		18	Prog	bladder ca	19.0685
1259	1	72	female	T1	3	Primary		-	high		5	Prog	alive	63.2219
1276	1	78	male	T1	3	Primary		NA	high		12	Prog	bladder ca	20.3507
1280	1	62	male	T1	3	Primary		-°	high		70		alive	70
1282	1	78	male	T1	2	Primary		-	high		61		alive	60.526
1293	1	65	male	T1	3	Primary		-	high		57		alive	59.8356
1336	1	78	male	T1	3	Primary		o	high		39	Prog	alive	57.5342
1345	2	74	male	T1	3	Ta	3	+	high		23	Prog	bladder ca	31.3315
1354	2	81	male	Ta	3	T1	3	-	high		7	Prog	bladder ca	12.4274
1390	1	78	female	T1	4	Primary		-	high		60		alive	62
1415	1	66	male	Ta	2	Ta	3	-°	high	BCGx2(NR)	24	Prog	bladder ca	28.9315
1430	1	81	female	T1	3	Primary		-	high		55		alive	57
1571	1	68	male	T1	3	Primary		+	high		2	Prog	bladder ca	9.1726
1586	1	70	male	T1	3	Ta	3	-	high		2	N+	bladder ca	10.1918
