# Supplementary material for: Chromosomal imbalance in the progression of high-risk non-muscle invasive bladder cancer
Source: BMC Cancer. 2009 May 16;9:149. doi: 10.1186/1471-2407-9-149 (PMC2696467; doi:10.1186/1471-2407-9-149)
Supplement: Additional file 7 — Chromosomal imbalance of the analysed tumors. Contains detailed data of the fractions of the genome altered (FGA), specified separately for copy number and LOH changes, as well as the number of QPCR copy number alterations [file 1471-2407-9-149-S7.xls]

## Sheet: CI-data
Add. File 7: Chromosomal instability of the analysed tumors.
Tumor stage and grade (Bergkvist) as well as concomitant and future CIS status are indicated.
Unstable tumors are marked yellow (arrays) and red (QPCR), respectively. Stable tumors are marked green/ light blue.
Clinical data: see Add. Table 1A.
MOB-#	visit	analyzed tumor		CIS	Clinical risk	Suppl. treatment	progression free survival (mths)	Progression/	FGA 50K SNP microarray		FGA SNP microarray common analysis		QPCR
		Stage	Grade	status	actual	(response)		Metastases	copy number	LOH	copy number	LOH	# changes
8	3	T1	3	+	high		41	Prog	0.0381221		0.00156299		2
9	1	T1	3	o*	high		91						2
13	4	T1	2	-°	interm		86						2
18	3	Ta	2	-°	interm		30	Prog					3
31	1	Ta	2	-°	interm		12	Prog					4
41	1	T1	3	o*	high	BCG(CR)	77		0.0174294	0	0.000312598	0	1
42	1	T1	3	+	high		4	N+					2
62	2	Ta	3	+	high	BCG(NR)	81						0
76	2	Ta	2	-	high		133						2
78	1	Ta	2	o*	high		61	Prog					5
90	1	Tis	2	o*	high		7	N+M+	0.0209399	0	0.0107846	0	3
95	1	T1	3	+	high		51	Prog					12
112	2	Ta	3	-*	high		138				0.0146921	0.0379806
133	2	Ta	3	+	high		63						8
140	8	Ta	3	-	interm		50				0.0783057	0.102376
154	5	Ta	2	-*	interm		63				0	0
155	1	T1	3	-*	high		17	N+					5
156	1	T1	3	-*	high		140		0.0230908	0.114465	0.100031	0.11066	6
166	5	Ta	3	o	high*	BCG(NR)	49				0.0290716	0.0503282
172	3	T1	3	+	high		6	M+			0.00296968	0
177	1	T1	3	-	high	BCG(CR)	67						12
192	1	Ta	2	-°	high		103
195	2	T1	3	+	high		67	Prog	0.00529061	0	0.000156299	0
209	1	Ta	2	-°	interm		123	Prog					4
217	1	Ta	2	-*	low		109	N+M+					9
220	2	Ta	3	-*	high		56	M+	0.0802245	0.0645751	0.0994061	0.0453267	7
225	3	T1	3	-*	high		9	Prog					2
242	3	Ta	3	+	high		12	Prog	0.143489	0.000420282	0.144108	0	2
245	1	T1	3	-*	high		18	Prog	0.0567381	0.0409157	0.0359487	0.0415755	2
247	1	T1	3	+	high		55	Prog					9
255	2	Ta	2	-*	interm		84						2
266	2	Ta	3	o	high		109	Prog	0.0158224	0	0	0
284	4	T1	3	-*	high		83		0.147692	0.124107	0.101125	0.111441	5
320	1	Ta	3	-*	high		43	M+					2
347	1	T1	3	-	high		58	Prog					3
351	5	T1	3	o	high		6	M+	0.127197	0.0987416	0.105814	0.0876837	8
365	1	T1	3	-	high		7	M+			0.0254767	0.0825258
397	5	Ta	3	-	high	BCG(NR)	67	Prog					5
409	3	Ta	3	o*	high		104						5
450	1	T1	3	o*	high	(BCG)	116		0.248708	0.124502	0.116286	0.123632	5
463	6	Ta	2	-	high*	BCG+MMC (NR)	7	Prog	0.0452916	0.0108779	0.00984683	0.0262582	6
484	1	T1	3	o*	high	BCG(CR)	104						6
487	1	T1	3	-	high		115						4
501	1	T1	3	-°	high		26	Prog			0.00406377	0
522	2	Ta	3	o	high		96						4
547	1	T1	3	-*	high	BCG(CR)	93		0.143366	0.0194319	0.0634573	0.00593936	7
554	1	T1	2	-	interm		65						3
559	1	Ta	3	+	high	BCG(NR)	43	Prog					4
579	2	Ta	3	+	high	BCG(NR)	30	M+					1
602	1	Ta	2	-	interm		65		0.0142154	0	0	0
606	1	T1	3	+	high	BCG(NR)	5	Prog	0.105639	0.0156741	0.0586121	0.0273523	5
607	1	T1	3	+	high		7	M+			0.0418881	0.11613
621	1	T1	3	+	high		10	Prog					4
638	1	T1	2	o	high		15	Prog	0.0573315	0	0.00484526	0
644	1	Tis	3	-*	high	BCG(CR)	89						5
657	1	T1	3	+	high		78						7
671	1	T1	3	+	high	BCG(CR)	87						6
679	1	Ta	2	o*	interm		36	Prog					5
684	4	T1	3	+	high	BCG(NR)	86		0.305743	0.243863	0.141138	0.226633	3
686	1	T1	2	-	high		115						5
735	1	T1	3	-	high	BCG(CR)	95						2
744	1	T1	3	+	high		13	M+			0.0839325	0.117693
747	5	T1	3	+	high	BCG(NR)	20				0.0171929	0.0221944
760	1	T1	3	+	high	BCG(CR)	90		0.216198	0.235754	0.128321	0.225539	8
781	2	T1	3	-*	high	BCG(NR)	106						3
812	1	T1	3	o	high		78						3
822	3	Ta	3	o	interm		86	M+					2
825	3	Ta	3	+	high		18				0.0786183	0.0750234
839	1	T1	3	+	high		13	N+			0.124414	0.304783
843	1	Ta	2	o*	low		17	Prog	0.147569	0.0233875	0.0340731	0.0293842	3
845	1	T1	2	-	high		62						2
846	1	Ta	2	-	interm		4	Prog					2
847	1	T1	3	-	high		84		0.0871221	0	0.0207877	0	5
856	1	T1	3	+	high	BCG(NR)	6	Prog					3
865	2	T1	2	o	interm		64				0.0154736	0.0289153
880	1	T1	3	-°	high		87		0.0894707	0.00301614	0.0382932	0.00312598	5
886	1	T1	4	-	high		5	Prog					3
892	1	T1	3	+	high	BCG(PR)	86		0.205543	0.136542	0.180681	0.134104	8
895	1	T1	2	NA	high		60						1
920	1	T1	3	+	high	BCG(PR)	76						2
927	1	T1	3	-	high		87		0.110163	0.00553784	0.0604877	0.00734605	1
936	1	T1	3	-	high		23	M+					7
938	1	T1	3	NA	high		6	Prog					3
941	4	Ta	3	-°	high		10	Prog			0.00531416	0
962	1	Ta	2	o	high*		36	Prog					5
963	1	Ta	3	+	high		2	Prog					1
992	1	Ta	2	o	low		16	M+					4
1010	1	T1	3	o*	high	BCG(PR)	89						2
1013	1	T1	3	-	high		9	M+				0.00484526
1017	1	T1	3	+	high		9	Prog			0.0117224	0
1020	1	T1	3	+	high	BCG(PR)	85						3
1031	1	T1	3	+	high	BCG(NR)	70						6
1033	1	T1	3	NA	high		6	Prog				0.218506
1034	2	T1	2	+	high	BCG(CR)	70						4
1053	1	Ta	2	+	high*		77						1
1054	1	T1	3	-	high		18	Prog					5
1058	3	Ta	2	-°	interm		38	Prog			0.00828384	0.0518912
1062	2	Ta	3	+	high		17	Prog	0.12742	0.00118668	0.00250078	0	5
1065	1	T1	3	+	high		68		0.0521645	0.0478627	0.0973742	0.0507971	8
1073	1	T1	3	+	high		72						3
1082	1	T1	3	+	high		69	Prog					9
1091	1	T1	3	-°	high		84						5
1093	1	Ta	3	o*	high	BCG(CR)	66	Prog					2
1115	1	T1	3	-	high	BCGx2(NR)	13	Prog					6
1134	1	T1	3	-*	high	BCG(PR)	25	N2	0.121783	0.262825	0.145358	0.256955	7
1149	1	T1	2	-°	interm		58						2
1153	1	Ta	3	-	high		17	Prog					3
1182	1	T1	3	-*	high	BCG(PR)	64		0.0360454	0.0122871	0.00844014	0.00656455	4
1224	1	T1	2	-*	high		10	Prog					6
1232	1	T1	3	-	high		49	Prog					1
1238	1	T1	3	-	high		63						7
1245	1	T1	3	+	high		18	Prog					4
1259	1	T1	3	-	high		5	Prog					7
1276	1	T1	3	NA	high		12	Prog			0.0582995	0.287121
1280	1	T1	3	-°	high		70						6
1282	1	T1	2	-	high		61						3
1293	1	T1	3	-	high		57						4
1336	1	T1	3	o	high		39	Prog					3
1345	2	Ta	3	+	high		23	Prog					2
1354	2	T1	3	-	high		7	Prog					6
1390	1	T1	4	-	high		60						4
1415	1	Ta	3	-°	high	BCGx2(NR)	24	Prog	0.0901876	0.00783703	0.0139106	0.00672085	2
1430	1	T1	3	-	high		55						10
1571	1	T1	3	+	high		2	Prog					3
1586	1	Ta	3	-	high		2	N+					0
